# Supplementary material for: Antimicrobial resistance (AMR): an important one health issue for layer and meat poultry industries worldwide
Source: Poult Sci. 2024 Apr 4;103(7):103690. doi: 10.1016/j.psj.2024.103690 (PMC11063636; doi:10.1016/j.psj.2024.103690)
Supplement: Supplementary file 3 [file mmc3.zip]

Archive with 1 entries (1 files):
- RE_ _EXT_ Decision on your submission to Poultry Science.msg
